# Supplementary material for: Off-target effects in CRISPR/Cas9 gene editing
Source: Front Bioeng Biotechnol. 2023 Mar 9;11:1143157. doi: 10.3389/fbioe.2023.1143157 (PMC10034092; doi:10.3389/fbioe.2023.1143157)
Supplement: Supplementary file 1 [file Table1.XLSX]

## Sheet: Table1
		Methods	Characteristics	Advantages	Disadvantages
In silico prediction	Alignment based models	CasOT [21]	Adjustable in PAM sequence and the mismatch number (at most 6)	Conveniently accessable via internet	Biased toward sgRNA-dependent off-target effects; results need experimental validation
		Cas-OFFinder [22]	Adjustable in sgRNA length, PAM type, and number of mismatches or bulges
		FlashFry [23]	Provides information about GC contents
		Crisflash [24]	High in speed
	Scoring based models	MIT [15, 25]	Based on the position of the mismatches to the gRNA
		CCTop [26]	Based on the distances of the mismatches to the PAM
		CROP-IT [27]
		CFD [28]	Based on a experimentally validated dataset
		DeepCRISPR [29]	Considers both sequence and epigenetic feature
		Elevation [30]
Experimental detection	Cell-free methods	Digenome-seq [31-33]	Digests purified DNA with Cas9/gRNA RNP → WGS	Highly sensitive	Expensive；requires high sequencing coverage；requires a reference genome
		DIG-seq [34]	Uses cell-free chromatin with Digenome-seq pipeline	Concerning chromatin accessibility；higher validation rate than Digenome-seq
		Extru‑seq [35]	Pre-incubates live cells with Cas9/sgRNA RNP complex→rapidly kill cells by extruder→WGS	Low miss rate；low false positive rate	Expensive；difficult to detect Cas9-mediated large deletions, chromosomal depletions, and translocations
		SITE-seq [37]	A biochemical method with selective biotinylation and enrichment of fragments after Cas9/gRNA digestion	Minimal read depth；eliminated background；does not require a reference genome	Low sensitivity；low validation rate
		CIRCLE-seq [38-40]	Circularizes sheared genomic DNA→incubate with Cas9/gRNA RNP→linearized DNA for NGS
	Cell culture-based methods	WGS [41-43]	Sequences the whole genome before and after gene editing	Comprehensive analysis of the whole genome	Expensive；limited number of clones can be analyzed
		ChIP-seq [44-47]	Analyzes binding sites of catalytically inactive dCas9	Detection of Cas9 binding sites genome-wide	Low validation rate；affected by antibody specificity and chromatin accessibility
		IDLV [48-52]	Integrates IDLV into DSBs	Detects off-targets in cells that are difficult to transfect	Low sensitivity; high false positive rate
		GUIDE-seq [36, 53-55]	Integrates dsODNs into DSBs	Highly sensitive, low in cost, low false positive rate	Limited by transfection efficiency
		LAM–HTGTS [57-59]	Detects DSB-caused chromosomal translocations by sequencing bait-prey DSB junctions	Accurately detects chromosomal translocations induced by DSBs	Only detects DSBs with translocation；efficiency limited by chromatin accessibility
		BLESS [60, 61]	Captures DSBs in situ by biotinylated adaptors	Directly capture DSBs in situ	Only identifies off-target sites at the time of detection
		BLISS [61, 62]	Captures DSBs in situ by dsODNs with T7 promoter sequence	Directly capture DSBs in situ；low-input needed
	In vivo detection	Discover-seq [63]	Utilizes DNA repair protein MRE11 as bait to perform ChIP-seq	Highly sensitive; high precision in cells	Has false positives
		GUIDE-tag [64]	Uses biotin-dsDNA to mark DSBs	Highly sensitive；detects off target sites in vivo	The incorporation rate of biotin-dsDNA is relatively low（~6%）

## Sheet: Table2
	Classification	Description	Effect
Cas9 improvement	SpCas9 variants [65-69]	SpCas9-HF1, eSpCas9, hypaCas9：rational designed SpCas9 mutants	Maintained or increased on-target efficiency and decreased off-target effects
		EvoCas9：unbiased high-throughput screen
		Paired SpCas9 nickase：mutate at RuvC or HNH domain
	Cas9 orthologous [70-71]	SaCas9：from Staphylococcus aureus; (PAM：5’-NGGRRT-3’)	Complex PAM sequence
		St1Cas9, St3Cas9：from Streptococcus thermophilus; (PAM：5’-NNAGAAW-3’ and 5’-NGGNG-3’)
gRNA improvement	gRNA length adjustment [72-75]	Extended gRNA：GGX20	Decreased off-target effects
		Truncated gRNA：truncated by 2-3bp at 5’ end
	Chemical modifications [76-78]	Incorporation of MP/bridged nucleic acids/locked nucleic acids	Increased on-target efficiency and decreased off-target effects
		Replacement of RNA nucleotides into DNA nucleotides
Delivery methods improvement	Application in cell culture [89-94]	Plasmid transfection	May cause accumulation of off-target mutations
		Viral transduction
		RNP electroporation: Rapid transfection and turnover	Eliminate off-target effects
	Application in vivo [95-105]	AAV：Last for years in terminally differentiated cell types	May cause accumulation of off-target mutations
		LNP: Can be quickly degraded in vivo	Eliminate off-target effects
